# Supplementary material for: Nonadditive Transcriptomic Signatures of Genotype-by-Genotype Interactions during the Initiation of Plant-Rhizobium Symbiosis
Source: mSystems. 2021 Jan 12;6(1):e00974-20. doi: 10.1128/mSystems.00974-20 (PMC7901481; doi:10.1128/mSystems.00974-20)
Supplement: TABLE S3 [file mSystems.00974-20-st003.csv]

Table S3.
Strain	condition	Gene ID	replicon	log2FoldChange	padj	RQ	RQ_min	RQ_max
1021	condition_camporegio_vs_blank	SMc00168	Chromosome	-2.350488371	2.47E-80	0.406	0.211	0.532
1021	condition_lodi_vs_blank	SMc00168	Chromosome	-0.076051752	0.626397029	0.652	0.422	0.984
1021	condition_luteolin_vs_blank	SMc00168	Chromosome	0.001297315	0.999736495	0.089	0.036	0.652
1021	condition_verbena_vs_blank	SMc00168	Chromosome	-2.150324547	2.78E-66	0.324	0.248	0.488
1021	condition_camporegio_vs_blank	SMc03167	Chromosome	1.477781424	0.000313241	0.529	0.266	0.789
1021	condition_lodi_vs_blank	SMc03167	Chromosome	-0.003507984	NA	0.671	0.407	0.899
1021	condition_luteolin_vs_blank	SMc03167	Chromosome	3.732035533	4.30E-15	5.132	4.99	5.477
1021	condition_verbena_vs_blank	SMc03167	Chromosome	2.241944978	2.16E-07	6.112	5.992	6.879
1021	condition_verbena_vs_blank	SMa0766	pSymA	-4.264624443	1.69E-51	0.475	0.307	0.622
1021	condition_camporegio_vs_blank	SMa0766	pSymA	-3.320021077	8.85E-33	0.343	0.185	0.59
1021	condition_lodi_vs_blank	SMa0766	pSymA	-0.160954123	0.311010175	0.741	0.467	0.888
1021	condition_luteolin_vs_blank	SMa0766	pSymA	-0.006654577	0.999736495	1.035	0.783	1.155
BL225C	condition_camporegio_vs_blank	SinmeB_6271	pSINMEB01	4.754926202	1.42E-101	8.171	7.301	10.27
BL225C	condition_lodi_vs_blank	SinmeB_6271	pSINMEB01	0.198289319	0.25025276	1.03	0.835	1.295
BL225C	condition_luteolin_vs_blank	SinmeB_6271	pSINMEB01	0.164668636	0.474867735	1.456	1.002	1.782
BL225C	condition_verbena_vs_blank	SinmeB_6271	pSINMEB01	3.850394189	1.31E-56	9.866	8.145	11.043
BL225C	condition_camporegio_vs_blank	SinmeB_4750	pSINMEB02	-5.01878238	7.40E-55	0.096	0.075	0.0101
BL225C	condition_lodi_vs_blank	SinmeB_4750	pSINMEB02	-2.194517929	7.71E-17	0.144	0.088	0.264
BL225C	condition_luteolin_vs_blank	SinmeB_4750	pSINMEB02	-1.768922491	2.55E-12	0.195	0.11	0.307
BL225C	condition_verbena_vs_blank	SinmeB_4750	pSINMEB02	-6.552096089	3.70E-39	0.075	0.041	0.99
AK83	condition_camporegio_vs_blank	Sinme_4706	2	3.889459541	1.48E-11	1.213	0.999	1.304
AK83	condition_lodi_vs_blank	Sinme_4706	2	2.500859739	5.02E-07	1.647	1.289	1.895
AK83	condition_luteolin_vs_blank	Sinme_4706	2	2.266821243	0.000159908	8.767	8.005	9.122
AK83	condition_verbena_vs_blank	Sinme_4706	2	3.689591378	4.24E-12	5.742	4.966	6.021
AK83	condition_verbena_vs_blank	Sinme_6882	pSINME01	-1.076423118	4.30E-05	0.859	0.788	1.156
AK83	condition_camporegio_vs_blank	Sinme_6882	pSINME01	-1.173440127	1.94E-05	0.846	0.521	1.867
AK83	condition_lodi_vs_blank	Sinme_6882	pSINME01	-0.241929311	0.39070792	1.191	0.988	1.724
AK83	condition_luteolin_vs_blank	Sinme_6882	pSINME01	-0.625108929	0.030477534	1.469	1.025	1.856
The table reports the log2 fold change obtained from RNA-Seq data (with adjusted p-value) and RQ values from qPCR. RQ_min and RQ_max refer to CI 95%. Pearson correlation between lo2foldchange and RQ is r=0.70 (p<0.0001) on all data, r=0.73 (p<0.0001) on significant DEGs only (in bold)
